# Supplementary material for: Neuroprotective Effects of Omentin-1 Against Cerebral Hypoxia/Reoxygenation Injury via Activating GAS6/Axl Signaling Pathway in Neuroblastoma Cells
Source: Front Cell Dev Biol. 2022 Jan 24;9:784035. doi: 10.3389/fcell.2021.784035 (PMC8818945; doi:10.3389/fcell.2021.784035)
Supplement: Supplementary file 2 [file DataSheet4.zip]

Archive with 13 entries (10 files):
- Supplementary Figure/
- Supplementary Figure/.DS_Store
- __MACOSX/
- __MACOSX/Supplementary Figure/
- __MACOSX/Supplementary Figure/._.DS_Store
- Supplementary Figure/Supplementary Figure S1.tif
- __MACOSX/Supplementary Figure/._Supplementary Figure S1.tif
- Supplementary Figure/Supplementary Figure S2.tif
- __MACOSX/Supplementary Figure/._Supplementary Figure S2.tif
- Supplementary Figure/Supplementary Figure S3.tif
- __MACOSX/Supplementary Figure/._Supplementary Figure S3.tif
- Supplementary Figure/Supplementary Figure S4.tif
- __MACOSX/Supplementary Figure/._Supplementary Figure S4.tif
